# Supplementary material for: Oceanographic barriers to gene flow promote genetic subdivision of the tunicate Ciona intestinalis in a North Sea archipelago
Source: Mar Biol. 2018 Jul 11;165(8):126. doi: 10.1007/s00227-018-3388-x (PMC6061499; doi:10.1007/s00227-018-3388-x)
Supplement: Supplementary file 1 — Supplementary file S1: Genotypes of all 240 individuals of Ciona intestinalis (XLSX 69 kb) [file 227_2018_3388_MOESM1_ESM.xlsx]

## Sheet: 1 Col Data
		Cin-10B	Cin-12B	Cin-16B	Cin-1	Cin-13	Cin-15
GK01	1	190	213	215	224	249	238
GK01	1	190	228	231	242	264	238		Tag	Site	Depth	Year
GK02	1	190	216	243	224	246	238		JF	GUL shallow	5-6 m	2011
GK02	1	190	222	243	242	246	238		GK	GUL deep	27 m	2011
GK03	1	170	225	231	224	227	240		VG	VÄD shallow	3-4 m	2011
GK03	1	192	228	231	234	227	240		VD	VÄD deep	22 m	2011
GK04	1	190	222	219	224	248	242		G	GUL deep	22-28 m	2012	(same site as GK 2011)
GK04	1	190	231	231	252	255	242		V	VIN deep	23-25m	2012
GK05	1	188	210	231	224	248	-1
GK05	1	188	222	231	224	261	-1
GK06	1	192	210	231	224	248	-1
GK06	1	192	228	231	226	255	-1
GK07	1	190	210	231	232	249	-1
GK07	1	190	222	231	258	249	-1
GK08	1	190	210	247	226	253	-1
GK08	1	190	213	247	258	253	-1
GK09	1	190	204	247	224	-1	236
GK09	1	190	231	247	224	-1	236
GK10	1	184	222	227	224	263	236
GK10	1	190	231	241	230	264	236
GK11	1	190	207	247	232	255	238
GK11	1	190	228	247	262	255	238
GK12	1	190	222	231	224	246	236
GK12	1	190	231	247	224	248	236
GK13	1	190	210	219	226	248	236
GK13	1	190	225	219	226	264	242
GK14	1	190	213	233	224	253	238
GK14	1	190	228	245	242	264	238
GK15	1	190	210	231	224	253	236
GK15	1	190	228	231	232	255	256
GK16	1	190	213	231	224	227	238
GK16	1	190	222	231	242	268	240
GK17	1	190	222	225	224	249	-1
GK17	1	190	231	231	240	263	-1
GK18	1	190	201	231	226	244	238
GK18	1	190	222	231	226	253	238
GK19	1	190	204	231	232	246	-1
GK19	1	190	210	231	242	246	-1
GK20	1	190	204	247	224	244	238
GK20	1	190	216	247	224	249	238
GK21	1	190	210	227	224	264	238
GK21	1	190	210	247	224	264	238
GK22	1	190	222	219	224	248	236
GK22	1	190	222	231	258	263	236
GK23	1	190	228	231	224	244	-1
GK23	1	190	228	231	242	246	-1
GK24	1	190	210	231	224	248	234
GK24	1	190	213	231	226	253	234
GK25	1	170	204	231	224	227	234
GK25	1	190	228	231	242	227	234
GK26	1	190	213	243	224	248	170
GK26	1	190	225	243	224	261	238
GK27	1	190	210	247	226	249	-1
GK27	1	190	210	247	226	249	-1
GK28	1	190	210	231	224	255	238
GK28	1	190	210	231	224	255	238
GK29	1	190	222	231	226	249	238
GK29	1	190	228	231	242	264	242
GK30	1	190	213	231	224	244	236
GK30	1	190	228	231	258	246	236
GK31	1	190	198	231	232	246	238
GK31	1	190	210	231	260	248	238
GK32	1	-1	207	219	224	246	238
GK32	1	-1	210	219	258	249	242
GK33	1	190	210	219	224	249	-1
GK33	1	194	210	247	232	249	-1
GK34	1	190	204	229	246	248	-1
GK34	1	190	210	243	252	255	-1
GK35	1	190	225	237	224	246	242
GK35	1	190	228	247	262	268	242
GK36	1	-1	210	231	224	235	-1
GK36	1	-1	231	231	242	246	-1
GK37	1	190	210	229	258	249	-1
GK37	1	190	213	231	258	249	-1
GK38	1	190	210	219	224	248	-1
GK38	1	190	213	219	258	255	-1
GK39	1	-1	228	231	226	246	236
GK39	1	-1	231	243	242	246	236
GK40	1	190	210	225	224	246	238
GK40	1	190	210	247	240	264	262
JF01	2	170	204	231	224	248	-1
JF01	2	170	207	233	230	248	-1
JF02	2	196	201	231	224	248	236
JF02	2	196	204	231	232	249	236
JF03	2	170	201	227	230	249	236
JF03	2	170	231	231	256	249	236
JF04	2	188	201	227	240	234	236
JF04	2	188	231	227	262	249	238
JF05	2	194	204	231	224	247	224
JF05	2	194	222	231	240	248	234
JF06	2	196	222	229	228	249	262
JF06	2	196	222	237	260	263	262
JF07	2	170	207	227	234	234	244
JF07	2	190	231	237	240	249	244
JF08	2	190	207	231	224	248	-1
JF08	2	190	231	231	230	249	-1
JF09	2	190	222	227	232	-1	-1
JF09	2	190	222	227	268	-1	-1
JF10	2	188	204	227	230	249	236
JF10	2	188	119	231	230	249	236
JF11	2	190	207	225	232	249	236
JF11	2	190	207	255	232	249	236
JF12	2	170	204	231	238	248	236
JF12	2	170	234	231	256	263	236
JF13	2	190	198	227	230	249	232
JF13	2	190	204	227	230	249	242
JF14	2	190	201	231	224	263	236
JF14	2	190	201	231	230	264	236
JF15	2	190	222	225	228	248	232
JF15	2	190	222	239	232	249	242
JF16	2	170	204	231	224	248	226
JF16	2	190	222	231	230	264	236
JF17	2	190	201	225	224	249	236
JF17	2	196	225	231	230	249	236
JF18	2	188	207	227	240	249	236
JF18	2	188	219	227	262	249	236
JF19	2	196	210	229	232	248	242
JF19	2	196	222	229	268	249	242
JF20	2	190	201	219	230	249	226
JF20	2	190	231	227	230	249	236
JF21	2	190	222	231	232	249	236
JF21	2	190	234	231	240	249	242
JF22	2	170	204	231	230	249	224
JF22	2	170	210	237	234	249	256
JF23	2	190	201	229	230	249	242
JF23	2	196	201	231	230	249	242
JF24	2	190	207	233	224	249	200
JF24	2	190	210	237	230	249	200
JF25	2	188	201	225	230	234	-1
JF25	2	188	207	227	230	242	-1
JF26	2	196	204	227	224	249	242
JF26	2	196	231	227	230	249	242
JF27	2	172	204	229	224	248	262
JF27	2	172	207	231	224	248	262
JF28	2	170	204	225	230	248	224
JF28	2	170	210	231	230	248	256
JF29	2	188	219	229	230	249	236
JF29	2	188	231	229	240	249	238
JF30	2	170	204	227	230	249	226
JF30	2	188	222	227	230	249	236
JF31	2	188	201	227	224	247	236
JF31	2	194	204	227	230	249	284
JF32	2	170	207	231	230	249	226
JF32	2	190	222	231	240	263	236
JF33	2	196	210	229	226	249	234
JF33	2	196	222	229	232	249	242
JF34	2	190	201	231	224	247	-1
JF34	2	190	204	231	224	249	-1
JF35	2	190	201	225	230	248	236
JF35	2	190	204	227	230	248	236
JF36	2	190	210	229	224	249	200
JF36	2	196	234	231	234	249	200
JF37	2	190	222	231	230	249	-1
JF37	2	190	222	231	230	249	-1
JF38	2	190	204	237	218	249	-1
JF38	2	190	222	241	218	249	-1
JF39	2	190	201	229	230	249	200
JF39	2	190	225	231	230	249	200
JF40	2	170	204	225	232	248	234
JF40	2	192	222	231	262	271	242
V01	3	190	201	231	224	248	-1
V01	3	194	222	239	224	260	-1
V02	3	178	204	229	224	246	262
V02	3	190	222	247	234	248	262
V03	3	190	207	231	224	239	-1
V03	3	194	243	231	224	249	-1
V04	3	190	210	231	260	248	-1
V04	3	196	222	231	262	253	-1
V05	3	196	201	231	236	249	240
V05	3	196	201	231	236	249	240
V06	3	196	201	229	234	232	200
V06	3	196	225	229	264	264	200
V07	3	172	213	231	228	264	236
V07	3	172	222	245	262	264	236
V08	3	196	222	231	218	249	236
V08	3	196	222	231	234	249	236
V09	3	190	207	231	230	245	242
V09	3	190	222	231	230	249	242
V10	3	190	213	231	236	245	240
V10	3	196	222	231	240	264	240
V11	3	190	210	231	224	239	238
V11	3	190	222	231	262	243	238
V12	3	190	204	225	230	232	238
V12	3	190	222	237	230	246	248
V13	3	190	201	231	224	246	236
V13	3	190	222	231	224	264	236
V14	3	190	201	233	224	248	236
V14	3	196	222	233	230	249	236
V15	3	194	213	231	224	239	236
V15	3	194	222	231	230	264	242
V16	3	190	213	231	226	249	200
V16	3	190	222	231	226	260	200
V17	3	170	207	229	236	248	236
V17	3	190	210	237	236	248	236
V18	3	190	201	229	230	239	-1
V18	3	190	222	231	252	250	-1
V19	3	196	222	231	234	246	242
V19	3	196	222	243	234	264	242
V20	3	194	213	231	224	247	262
V20	3	194	225	231	234	247	262
V21	3	186	213	239	224	264	190
V21	3	186	234	239	234	264	242
V22	3	190	204	231	234	247	236
V22	3	190	213	231	236	247	236
V23	3	190	213	231	226	261	-1
V23	3	190	243	231	226	264	-1
V24	3	170	207	231	242	239	-1
V24	3	170	222	237	252	249	-1
V25	3	190	201	231	240	248	242
V25	3	190	222	231	240	248	242
V26	3	190	234	227	224	247	200
V26	3	190	243	247	264	249	200
V27	3	194	216	231	224	261	238
V27	3	194	222	231	252	310	238
V28	3	190	201	231	224	239	238
V28	3	190	207	245	224	248	238
V29	3	190	213	231	224	249	242
V29	3	190	213	245	262	264	242
V30	3	170	222	231	260	246	260
V30	3	190	243	231	264	260	260
V31	3	190	222	231	232	243	-1
V31	3	190	222	231	268	261	-1
V32	3	190	207	231	234	264	-1
V32	3	196	213	231	252	264	-1
V33	3	190	201	229	224	249	-1
V33	3	190	234	247	224	261	-1
V34	3	190	201	231	226	249	200
V34	3	190	228	247	234	264	200
V35	3	190	213	231	242	248	232
V35	3	190	258	231	262	260	236
V36	3	170	204	231	226	253	238
V36	3	170	207	233	226	264	238
V37	3	170	213	247	234	264	246
V37	3	190	222	247	234	264	246
V38	3	196	207	231	226	249	200
V38	3	196	222	237	230	264	200
V39	3	186	213	231	224	239	236
V39	3	190	222	237	226	246	238
V40	3	190	207	251	224	239	238
V40	3	196	216	251	234	239	242
VD01	4	172	213	231	224	247	190
VD01	4	172	213	231	242	261	242
VD02	4	186	213	231	236	247	238
VD02	4	190	234	231	240	273	238
VD03	4	194	228	231	224	264	-1
VD03	4	194	228	231	234	264	-1
VD04	4	196	204	231	224	247	236
VD04	4	196	207	237	234	248	236
VD05	4	170	207	231	-1	249	236
VD05	4	192	222	231	-1	249	236
VD06	4	196	210	231	224	246	238
VD06	4	196	222	231	224	249	238
VD07	4	190	222	231	230	249	238
VD07	4	190	222	231	230	261	240
VD08	4	170	204	231	-1	248	-1
VD08	4	170	234	231	-1	264	-1
VD09	4	170	204	231	224	245	198
VD09	4	170	222	231	230	264	198
VD10	4	196	222	231	230	248	232
VD10	4	196	225	231	234	264	274
VD11	4	190	207	231	224	264	240
VD11	4	190	213	231	224	264	240
VD12	4	190	213	231	224	243	200
VD12	4	196	222	231	226	249	200
VD13	4	190	204	231	161	239	242
VD13	4	190	234	237	224	243	243
VD14	4	190	213	247	224	249	-1
VD14	4	190	219	251	236	249	-1
VD15	4	170	222	231	174	249	236
VD15	4	170	222	235	252	261	236
VD16	4	190	213	231	224	249	190
VD16	4	190	216	231	224	260	190
VD17	4	194	222	231	232	245	-1
VD17	4	194	222	231	236	249	-1
VD18	4	190	228	231	234	245	242
VD18	4	190	228	233	234	310	242
VD19	4	-1	201	225	228	246	-1
VD19	4	-1	222	231	240	247	-1
VD20	4	186	216	231	226	264	-1
VD20	4	190	222	231	226	264	-1
VD21	4	190	204	239	224	249	238
VD21	4	190	222	245	236	264	238
VD22	4	194	204	215	224	232	238
VD22	4	194	213	233	240	264	238
VD23	4	182	213	227	228	261	-1
VD23	4	182	222	231	228	261	-1
VD24	4	190	207	231	224	249	238
VD24	4	190	222	239	224	261	238
VD25	4	170	207	231	236	248	-1
VD25	4	170	207	235	240	258	-1
VD26	4	190	222	231	224	239	238
VD26	4	190	234	231	232	247	238
VD27	4	170	201	225	224	249	-1
VD27	4	190	222	225	236	249	-1
VD28	4	190	222	231	236	235	-1
VD28	4	190	222	231	236	263	-1
VD29	4	-1	204	231	224	261	240
VD29	4	-1	222	231	230	264	240
VD30	4	170	222	231	224	246	244
VD30	4	170	243	251	224	249	244
VD31	4	190	201	231	246	251	-1
VD31	4	190	213	237	252	251	-1
VD32	4	190	222	231	224	247	232
VD32	4	190	222	239	262	253	236
VD33	4	190	201	229	230	249	238
VD33	4	190	207	229	230	261	238
VD34	4	194	213	215	224	246	236
VD34	4	194	216	231	234	249	244
VD35	4	196	204	231	224	239	200
VD35	4	196	216	231	226	247	236
VD36	4	190	213	231	224	264	244
VD36	4	196	222	231	226	264	244
VD37	4	198	-1	231	-1	-1	-1
VD37	4	198	-1	235	-1	-1	-1
VD38	4	170	207	231	224	246	236
VD38	4	170	210	233	252	246	236
VD39	4	190	222	231	224	245	238
VD39	4	190	222	247	230	261	238
VD40	4	190	207	225	224	246	-1
VD40	4	212	207	233	224	249	-1
VG01	5	170	198	231	224	253	242
VG01	5	182	234	231	234	253	242
VG02	5	140	222	225	234	247	236
VG02	5	170	222	231	252	249	236
VG03	5	170	222	225	240	340	200
VG03	5	190	222	231	262	340	200
VG04	5	170	198	225	226	234	238
VG04	5	170	222	233	226	253	238
VG05	5	170	234	231	234	261	238
VG05	5	190	243	231	234	340	238
VG06	5	170	198	231	232	227	238
VG06	5	180	213	239	234	251	238
VG07	5	170	198	225	226	253	238
VG07	5	170	198	225	226	340	238
VG08	5	170	198	231	228	261	-1
VG08	5	170	201	231	232	281	-1
VG09	5	190	198	231	232	249	236
VG09	5	190	225	231	232	281	236
VG10	5	184	204	205	224	227	-1
VG10	5	184	243	235	234	246	-1
VG11	5	170	222	205	224	253	238
VG11	5	190	222	225	224	263	238
VG12	5	190	222	229	224	232	242
VG12	5	190	243	231	224	263	242
VG13	5	188	198	225	226	253	242
VG13	5	188	222	231	226	253	242
VG14	5	212	198	225	224	253	238
VG14	5	212	213	231	234	340	238
VG15	5	190	198	229	226	253	200
VG15	5	190	207	231	226	340	238
VG16	5	170	207	225	226	340	200
VG16	5	190	234	231	262	340	200
VG17	5	190	222	225	226	227	238
VG17	5	190	222	231	232	253	242
VG18	5	190	222	229	224	249	238
VG18	5	190	225	231	224	249	238
VG19	5	170	198	225	226	251	238
VG19	5	170	222	225	232	253	238
VG20	5	144	213	225	232	249	242
VG20	5	184	234	235	234	273	242
VG21	5	170	222	225	226	253	242
VG21	5	170	222	225	234	253	242
VG22	5	170	198	231	224	253	242
VG22	5	190	243	231	234	261	242
VG23	5	190	222	225	226	248	242
VG23	5	190	222	231	234	253	242
VG24	5	188	198	225	224	249	-1
VG24	5	188	222	229	234	340	-1
VG25	5	170	222	225	226	227	238
VG25	5	170	222	231	234	253	238
VG26	5	190	201	231	224	234	-1
VG26	5	190	222	231	228	249	-1
VG27	5	190	198	225	224	234	238
VG27	5	190	222	231	232	340	238
VG28	5	188	198	231	224	253	242
VG28	5	188	198	231	232	253	242
VG29	5	180	207	229	230	251	242
VG29	5	190	222	231	240	340	242
VG30	5	186	198	225	226	232	200
VG30	5	186	222	229	240	253	242
VG31	5	170	198	231	226	249	242
VG31	5	190	198	231	232	253	250
VG32	5	-1	198	225	226	227	238
VG32	5	-1	201	231	232	227	238
VG33	5	194	204	225	240	263	236
VG33	5	194	213	247	240	281	236
VG34	5	170	198	205	224	253	238
VG34	5	190	222	225	224	253	238
VG35	5	190	222	225	224	245	238
VG35	5	190	243	239	226	253	238
VG36	5	190	222	225	224	234	242
VG36	5	190	222	231	242	253	242
VG37	5	182	243	225	232	247	-1
VG37	5	190	243	225	262	247	-1
VG38	5	170	204	225	224	227	-1
VG38	5	170	222	231	230	227	-1
VG39	5	190	222	205	226	248	242
VG39	5	190	222	231	234	253	242
VG40	5	170	222	225	224	248	238
VG40	5	170	222	229	228	253	242
G01	6	190	228	231	226	248	238
G01	6	190	231	231	226	261	238
G02	6	190	213	231	224	246	-1
G02	6	190	222	231	226	255	-1
G03	6	192	210	231	224	227	236
G03	6	192	225	231	232	249	236
G04	6	190	210	247	224	255	238
G04	6	190	210	247	226	268	238
G05	6	190	210	231	224	246	238
G05	6	190	225	231	258	248	238
G06	6	190	198	231	224	244	236
G06	6	194	228	241	226	255	238
G07	6	192	210	231	224	235	228
G07	6	192	231	247	224	248	238
G08	6	190	207	227	224	264	238
G08	6	190	222	231	234	264	238
G09	6	190	222	231	242	253	236
G09	6	190	231	231	258	255	236
G10	6	190	225	229	226	253	226
G10	6	190	225	229	246	255	236
G11	6	190	231	219	224	248	236
G11	6	190	231	231	258	255	236
G12	6	190	213	231	232	255	236
G12	6	190	213	231	258	255	236
G13	6	190	213	231	224	246	-1
G13	6	190	231	231	224	264	-1
G14	6	190	210	227	224	248	228
G14	6	212	213	233	258	255	238
G15	6	184	222	225	234	248	228
G15	6	190	231	227	258	248	238
G16	6	190	210	237	224	247	228
G16	6	212	213	247	242	248	238
G17	6	190	222	219	224	227	238
G17	6	190	222	231	232	248	238
G18	6	190	207	231	224	246	228
G18	6	190	207	231	224	248	238
G19	6	190	213	219	224	246	226
G19	6	190	225	231	224	255	236
G20	6	184	210	231	232	246	252
G20	6	192	216	237	246	253	262
G21	6	190	213	231	226	246	-1
G21	6	190	222	247	232	264	-1
G22	6	190	210	227	224	235	228
G22	6	190	213	231	232	246	238
G23	6	190	216	229	226	244	230
G23	6	190	222	231	232	246	240
G24	6	170	207	219	224	246	226
G24	6	170	213	231	224	248	236
G25	6	190	201	225	224	249	-1
G25	6	190	222	247	258	264	-1
G26	6	190	234	231	224	246	-1
G26	6	190	243	241	258	246	-1
G27	6	190	210	231	224	248	236
G27	6	190	228	231	230	255	236
G28	6	198	210	215	224	248	226
G28	6	198	210	247	242	264	236
G29	6	190	207	231	224	246	-1
G29	6	190	210	241	224	246	-1
G30	6	190	210	231	232	255	-1
G30	6	190	210	231	234	255	-1
G31	6	190	222	231	224	248	236
G31	6	190	225	245	224	255	236
G32	6	190	222	245	224	248	-1
G32	6	190	225	245	224	248	-1
G33	6	180	210	227	224	227	262
G33	6	184	213	231	224	248	262
G34	6	190	225	231	224	249	-1
G34	6	190	225	231	258	249	-1
G35	6	190	210	227	224	227	236
G35	6	190	228	247	258	249	236
G36	6	190	225	247	224	249	236
G36	6	190	231	247	224	249	236
G37	6	190	207	225	224	246	240
G37	6	190	228	237	224	246	240
G38	6	170	207	229	224	248	238
G38	6	190	222	237	224	248	238
G39	6	190	210	231	224	227	-1
G39	6	190	210	231	258	235	-1
G40	6	190	213	219	232	246	238
G40	6	190	222	231	240	248	238
